# Supplementary material for: Spontaneous pregnancy-associated coronary artery dissection: a case report on diagnostic and therapeutic challenges
Source: Eur Heart J Case Rep. 2024 Apr 20;8(5):ytae204. doi: 10.1093/ehjcr/ytae204 (PMC11065351; doi:10.1093/ehjcr/ytae204)
Supplement: ytae204_Supplementary_Data [file ytae204_supplementary_data.zip]

Archive with 8 entries (8 files):
- Supplementary Figure A - LGE FU CMR.TIF
- Video 1 CMR Cine Initial Presentation.mp4
- Video 2 - Initial coronary angiography.mp4
- Video 3 ICA Dissection.mp4
- Video 4 IVUS Dissection.mp4
- Video 5 IVUS Stent.mp4
- Video 6 ICA Dissection after Stenting.mp4
- Video 7 CMR Cine Follow-Up.mp4
